# Supplementary material for: The influence of habitual consumption of chewing gums in the outcome of masticatory performance tests using two-coloured chewing gums
Source: Sci Rep. 2019 Apr 25;9:6543. doi: 10.1038/s41598-019-42918-z (PMC6484017; doi:10.1038/s41598-019-42918-z)
Supplement: Supplementary file 1 — Supplementary Table S1 [file 41598_2019_42918_MOESM1_ESM.xlsx]

## Sheet: dbspss_pone_flatt
AGE	SEX	Dental Status	CWC	MP SESSION 1	MP SESSION 2	MP SESSION 3
42	Female	Natural	Less than one chewing gum per month	1.76128e+07	2.22383e+07	2.16625e+07
70	Female	Natural	Less than one chewing gum per month	1.76497e+07	2.03487e+07	2.1258e+07
53	Female	Natural	More than four pieces of chewing gum per month	1.96734e+07	2.13029e+07	2.26658e+07
52	Female	Natural	Less than one chewing gum per month	2.16281e+07	2.28703e+07	2.29938e+07
71	Female	Natural	Less than one chewing gum per month	1.80717e+07	1.99522e+07	1.90364e+07
79	Female	Natural	Between one and four pieces of chewing gum per month	1.96629e+07	2.03144e+07	1.97658e+07
76	Male	Natural	Less than one chewing gum per month	1.67472e+07	1.8491e+07	1.71717e+07
19	Male	Natural	Between one and four pieces of chewing gum per month	2.31489e+07	2.38259e+07	2.41459e+07
32	Female	Natural	Less than one chewing gum per month	2.00437e+07	2.12054e+07	2.20289e+07
74	Male	Artificial denture	Less than one chewing gum per month	1.78165e+07	1.80474e+07	1.74219e+07
60	Female	Natural	Less than one chewing gum per month	1.52489e+07	1.7323e+07	1.62384e+07
79	Female	Artificial denture	Less than one chewing gum per month	1.83323e+07	1.67792e+07	1.60783e+07
51	Female	Artificial denture	Less than one chewing gum per month	1.70576e+07	1.79392e+07	1.78333e+07
26	Male	Natural	More than four pieces of chewing gum per month	2.4889e+07	2.55995e+07	2.46617e+07
73	Female	Artificial denture	Less than one chewing gum per month	1.70746e+07	1.81947e+07	1.81539e+07
60	Female	Artificial denture	Less than one chewing gum per month	1.73851e+07	1.86335e+07	1.84726e+07
64	Female	Artificial denture	Between one and four pieces of chewing gum per month	1.79575e+07	1.92062e+07	1.92305e+07
41	Male	Natural	Less than one chewing gum per month	1.996e+07	2.2521e+07	2.24011e+07
78	Female	Natural	Less than one chewing gum per month	1.83748e+07	1.78972e+07	1.95789e+07
74	Female	Artificial denture	Less than one chewing gum per month	1.77383e+07	1.86591e+07	1.85303e+07
24	Female	Natural	Less than one chewing gum per month	2.16122e+07	2.30253e+07	2.37193e+07
21	Female	Natural	More than four pieces of chewing gum per month	2.30563e+07	2.42324e+07	24300997
24	Female	Natural	More than four pieces of chewing gum per month	2.54507e+07	2.53531e+07	2.38725e+07
22	Male	Natural	Between one and four pieces of chewing gum per month	1.98229e+07	2.16115e+07	2.34223e+07
84	Female	Natural	Less than one chewing gum per month	1.80061e+07	1.75453e+07	1.92913e+07
23	Female	Natural	More than four pieces of chewing gum per month	2.45775e+07	2.43295e+07	2.47747e+07
25	Male	Natural	More than four pieces of chewing gum per month	2.25759e+07	2.30158e+07	2.42901e+07
25	Female	Natural	More than four pieces of chewing gum per month	2.29018e+07	2.1628e+07	2.41313e+07
18	Male	Natural	Between one and four pieces of chewing gum per month	2.26291e+07	2.38994e+07	2.43497e+07
40	Female	Natural	Between one and four pieces of chewing gum per month	1.93317e+07	2.00522e+07	2.22899e+07
61	Female	Natural	Less than one chewing gum per month	1.5774e+07	2.16512e+07	2.13128e+07
87	Male	Natural	Less than one chewing gum per month	1.65373e+07	1.85038e+07	1.97083e+07
49	Female	Natural	Less than one chewing gum per month	1.72454e+07	2.02474e+07	2.14553e+07
19	Female	Natural	More than four pieces of chewing gum per month	2.44727e+07	2.38798e+07	2.30757e+07
40	Female	Natural	Between one and four pieces of chewing gum per month	2.11087e+07	2.28462e+07	2.23346e+07
40	Male	Natural	Less than one chewing gum per month	1.89765e+07	1.88071e+07	1.91554e+07
24	Female	Natural	Less than one chewing gum per month	1.95573e+07	2.32194e+07	2.36619e+07
75	Female	Artificial denture	Less than one chewing gum per month	1.84647e+07	1.82898e+07	1.79113e+07
22	Female	Natural	More than four pieces of chewing gum per month	2.3222e+07	2.17882e+07	2.30753e+07
20	Male	Natural	More than four pieces of chewing gum per month	2.43488e+07	2.41358e+07	2.39769e+07
73	Female	Artificial denture	Less than one chewing gum per month	1.46106e+07	1.50632e+07	1.6199e+07
60	Female	Artificial denture	Less than one chewing gum per month	1.68176e+07	1.77281e+07	1.72947e+07
52	Female	Natural	Less than one chewing gum per month	1.9022e+07	2.04129e+07	1.96338e+07
47	Female	Artificial denture	Less than one chewing gum per month	1.59231e+07	1.64645e+07	1.7608e+07
62	Female	Natural	Less than one chewing gum per month	1.79436e+07	2.04355e+07	1.90938e+07
70	Male	Natural	Less than one chewing gum per month	1.75317e+07	1.79588e+07	1.82048e+07
25	Male	Natural	More than four pieces of chewing gum per month	2.19026e+07	2.28841e+07	2.19981e+07
18	Female	Natural	More than four pieces of chewing gum per month	2.21493e+07	22517474	2.47098e+07
62	Female	Natural	Less than one chewing gum per month	1.77701e+07	1.89898e+07	1.89537e+07
26	Male	Natural	Less than one chewing gum per month	2.06195e+07	2.41158e+07	2.28987e+07
40	Male	Natural	Less than one chewing gum per month	1.7887e+07	1.89342e+07	1.87404e+07
35	Female	Natural	Less than one chewing gum per month	1.79163e+07	2.2384e+07	2.15278e+07
42	Female	Natural	Less than one chewing gum per month	1.94986e+07	1.86407e+07	2.06462e+07
21	Male	Natural	Between one and four pieces of chewing gum per month	2.29276e+07	2.44442e+07	2.38868e+07
48	Female	Natural	Less than one chewing gum per month	2.12089e+07	2.1746e+07	2.24014e+07
58	Male	Natural	Less than one chewing gum per month	17924950	1.92617e+07	1.8781e+07
88	Female	Artificial denture	Less than one chewing gum per month	1.77665e+07	1.84253e+07	1.67751e+07
79	Female	Natural	Less than one chewing gum per month	1.59478e+07	1.73482e+07	1.7711e+07
19	Female	Natural	Between one and four pieces of chewing gum per month	2.13741e+07	2.12804e+07	2.21221e+07
22	Female	Natural	Between one and four pieces of chewing gum per month	2.2066e+07	2.22298e+07	2.25364e+07
33	Female	Natural	More than four pieces of chewing gum per month	2.23045e+07	2.28344e+07	2.29635e+07
19	Male	Natural	More than four pieces of chewing gum per month	2.48436e+07	2.43754e+07	2.2582e+07
72	Female	Artificial denture	Less than one chewing gum per month	1.63438e+07	1.7751e+07	1.78196e+07
60	Female	Natural	Less than one chewing gum per month	1.81982e+07	2.0057e+07	1.84203e+07
20	Male	Natural	More than four pieces of chewing gum per month	2.48608e+07	2.43992e+07	2.46395e+07
20	Female	Natural	More than four pieces of chewing gum per month	2.30473e+07	2.31687e+07	2.17546e+07
53	Female	Artificial denture	Less than one chewing gum per month	1.68042e+07	1.73192e+07	1.75616e+07
76	Female	Artificial denture	Less than one chewing gum per month	1.66654e+07	1.50836e+07	1.51356e+07
89	Female	Natural	Less than one chewing gum per month	1.85081e+07	1.94263e+07	2.02247e+07
19	Female	Natural	Between one and four pieces of chewing gum per month	2.41566e+07	2.5063e+07	2.47627e+07
20	Female	Natural	More than four pieces of chewing gum per month	2.42031e+07	2.46889e+07	2.58417e+07
57	Male	Natural	Less than one chewing gum per month	1.69323e+07	2.03041e+07	2.04223e+07
58	Male	Natural	Less than one chewing gum per month	1.79064e+07	1.73366e+07	1.66936e+07
41	Male	Natural	Less than one chewing gum per month	2.00779e+07	2.28425e+07	2.47754e+07
23	Male	Natural	Between one and four pieces of chewing gum per month	2.41439e+07	2.54281e+07	2.39337e+07
61	Male	Artificial denture	Less than one chewing gum per month	1.92729e+07	1.90454e+07	1.84254e+07
58	Male	Artificial denture	Less than one chewing gum per month	1.83161e+07	1.94715e+07	1.98082e+07
30	Male	Natural	More than four pieces of chewing gum per month	2.30187e+07	2.15088e+07	2.08133e+07
22	Female	Natural	Between one and four pieces of chewing gum per month	2.32613e+07	2.5191e+07	2.40247e+07
66	Female	Natural	Less than one chewing gum per month	1.66822e+07	1.75082e+07	1.93352e+07
77	Male	Natural	Less than one chewing gum per month	1.85927e+07	1.83677e+07	1.80588e+07
36	Male	Natural	Less than one chewing gum per month	1.83056e+07	2.13664e+07	2.24142e+07
68	Female	Artificial denture	Less than one chewing gum per month	1.6646e+07	1.52095e+07	1.49493e+07
20	Female	Natural	Between one and four pieces of chewing gum per month	2.41833e+07	2.37671e+07	2.54837e+07
84	Male	Natural	Less than one chewing gum per month	1.63942e+07	1.76941e+07	1.79891e+07
43	Female	Natural	Less than one chewing gum per month	1.94271e+07	1.90709e+07	2.00029e+07
20	Female	Natural	Between one and four pieces of chewing gum per month	2.17893e+07	2.22771e+07	2.32055e+07
65	Female	Natural	Less than one chewing gum per month	1.83605e+07	1.90209e+07	1.86561e+07
38	Female	Natural	Between one and four pieces of chewing gum per month	2.003e+07	2.07734e+07	2.23647e+07
25	Male	Natural	Between one and four pieces of chewing gum per month	2.16251e+07	2.30161e+07	2.37522e+07
54	Male	Natural	Less than one chewing gum per month	1.77262e+07	2.24974e+07	2.20514e+07
79	Female	Natural	Less than one chewing gum per month	1.64625e+07	1.96511e+07	1.86097e+07
50	Male	Natural	Less than one chewing gum per month	1.82823e+07	2.04793e+07	2.18938e+07
18	Male	Natural	Less than one chewing gum per month	2.03906e+07	2.27628e+07	2.26552e+07
90	Male	Natural	Less than one chewing gum per month	1.79309e+07	1.67496e+07	1.92893e+07
40	Male	Natural	Less than one chewing gum per month	1.8997e+07	2.0554e+07	1.91204e+07
80	Male	Natural	Less than one chewing gum per month	1.6432e+07	1.91253e+07	2.08296e+07
23	Male	Natural	Between one and four pieces of chewing gum per month	2.32098e+07	2.4783e+07	2.45399e+07
75	Female	Natural	Less than one chewing gum per month	1.73244e+07	1.83906e+07	1.69559e+07
58	Female	Natural	Less than one chewing gum per month	1.63928e+07	1.81691e+07	1.74062e+07
18	Female	Natural	More than four pieces of chewing gum per month	2.42712e+07	2.48522e+07	2.39214e+07
51	Male	Natural	Between one and four pieces of chewing gum per month	2.2316e+07	2.30455e+07	2.33812e+07
84	Male	Artificial denture	Less than one chewing gum per month	1.80011e+07	1.76471e+07	1.74771e+07
26	Female	Natural	Less than one chewing gum per month	1.93411e+07	2.12765e+07	2.28624e+07
57	Female	Artificial denture	Between one and four pieces of chewing gum per month	2.00366e+07	2.11775e+07	1.94001e+07
90	Male	Artificial denture	Less than one chewing gum per month	1.63386e+07	1.79504e+07	1.75877e+07
61	Female	Artificial denture	Between one and four pieces of chewing gum per month	1.88135e+07	2.02044e+07	1.93652e+07
25	Female	Natural	Between one and four pieces of chewing gum per month	2.14863e+07	2.10871e+07	2.03962e+07
23	Female	Natural	More than four pieces of chewing gum per month	2.39841e+07	2.34519e+07	2.22891e+07
58	Male	Natural	Less than one chewing gum per month	1.75288e+07	2.14424e+07	2.20513e+07
81	Male	Natural	Less than one chewing gum per month	1.75315e+07	2.03457e+07	2.03469e+07
59	Male	Natural	Less than one chewing gum per month	1.85722e+07	2.05666e+07	2.15573e+07
22	Male	Natural	Less than one chewing gum per month	1.87522e+07	2.32117e+07	2.29377e+07
67	Female	Artificial denture	Less than one chewing gum per month	18034350	1.7855e+07	1.72494e+07
20	Female	Natural	Between one and four pieces of chewing gum per month	2.01247e+07	2.19453e+07	2.28016e+07
25	Female	Natural	Between one and four pieces of chewing gum per month	1.93871e+07	1.93408e+07	2.04819e+07
19	Male	Natural	More than four pieces of chewing gum per month	2.20516e+07	2.15962e+07	2.25794e+07
19	Male	Natural	More than four pieces of chewing gum per month	2.2143e+07	2.19443e+07	2.3775e+07
34	Female	Natural	Between one and four pieces of chewing gum per month	2.16888e+07	2.11091e+07	2.2861e+07
55	Female	Natural	Less than one chewing gum per month	1.72607e+07	1.96013e+07	1.89099e+07
72	Male	Natural	Less than one chewing gum per month	1.59614e+07	1.83735e+07	1.81521e+07
20	Male	Natural	More than four pieces of chewing gum per month	2.3444e+07	2.47862e+07	2.52905e+07
87	Female	Natural	Less than one chewing gum per month	1.69633e+07	1.6087e+07	1.69145e+07
21	Female	Natural	Between one and four pieces of chewing gum per month	2.14475e+07	2.42194e+07	2.4805e+07
20	Female	Natural	More than four pieces of chewing gum per month	2.32901e+07	2.41688e+07	2.30261e+07
44	Male	Natural	Less than one chewing gum per month	1.74045e+07	1.85733e+07	1.6913e+07
26	Female	Natural	Less than one chewing gum per month	2.10592e+07	2.20215e+07	2.22889e+07
47	Male	Artificial denture	Less than one chewing gum per month	1.78573e+07	2.02719e+07	1.9008e+07
46	Male	Natural	Less than one chewing gum per month	1.77533e+07	2.21529e+07	2.0768e+07
51	Female	Natural	Less than one chewing gum per month	1.80122e+07	2.07344e+07	2.11797e+07
62	Female	Natural	Less than one chewing gum per month	1.85515e+07	2.26238e+07	2.24133e+07
45	Male	Natural	Less than one chewing gum per month	1.74956e+07	2.00681e+07	1.81444e+07
57	Female	Natural	Less than one chewing gum per month	1.84293e+07	1.93378e+07	2.0312e+07
62	Female	Artificial denture	Between one and four pieces of chewing gum per month	1.98733e+07	2.0078e+07	2.04956e+07
24	Female	Natural	Between one and four pieces of chewing gum per month	2.04042e+07	2.10718e+07	2.16246e+07
39	Male	Artificial denture	Less than one chewing gum per month	1.63253e+07	2.10397e+07	2.09322e+07
58	Male	Natural	Less than one chewing gum per month	1.72172e+07	1.82632e+07	1.75832e+07
41	Female	Natural	More than four pieces of chewing gum per month	2.28213e+07	2.18364e+07	2.30527e+07
44	Male	Natural	Less than one chewing gum per month	2.03145e+07	2.03028e+07	2.2388e+07
47	Male	Artificial denture	Less than one chewing gum per month	1.96823e+07	2.0622e+07	2.07368e+07
71	Male	Natural	Less than one chewing gum per month	1.61485e+07	1.99924e+07	1.94303e+07
70	Female	Artificial denture	Less than one chewing gum per month	1.96661e+07	1.87992e+07	1.78545e+07
67	Male	Natural	Less than one chewing gum per month	1.70185e+07	1.95693e+07	1.84826e+07
56	Male	Natural	Less than one chewing gum per month	1.79226e+07	1.96709e+07	1.96113e+07
76	Male	Artificial denture	Less than one chewing gum per month	1.88523e+07	1.95345e+07	1.85283e+07
23	Female	Natural	Between one and four pieces of chewing gum per month	2.25503e+07	2.4103e+07	2.30248e+07
19	Female	Natural	Between one and four pieces of chewing gum per month	2.29048e+07	2.46782e+07	2.47523e+07
87	Female	Artificial denture	Less than one chewing gum per month	1.77569e+07	1.84422e+07	19238894
48	Female	Natural	Less than one chewing gum per month	1.61098e+07	1.81106e+07	1.87226e+07
50	Male	Artificial denture	Less than one chewing gum per month	1.87647e+07	2.23439e+07	2.15898e+07
71	Male	Natural	Less than one chewing gum per month	17769178	1.8033e+07	1.68378e+07
19	Female	Natural	Less than one chewing gum per month	2.21851e+07	2.50811e+07	2.50307e+07
25	Female	Natural	Less than one chewing gum per month	1.97954e+07	2.32945e+07	2.24345e+07
65	Female	Natural	Less than one chewing gum per month	1.96083e+07	1.90076e+07	1.93577e+07
26	Male	Natural	More than four pieces of chewing gum per month	2.40911e+07	2.30698e+07	2.32143e+07
24	Male	Natural	Between one and four pieces of chewing gum per month	2.15903e+07	2.47012e+07	2.37289e+07
52	Female	Artificial denture	Less than one chewing gum per month	1.9212e+07	2.08272e+07	2.1674e+07
26	Female	Natural	Between one and four pieces of chewing gum per month	2.30858e+07	2.2107e+07	2.23978e+07
52	Male	Natural	More than four pieces of chewing gum per month	2.44669e+07	2.35226e+07	2.27957e+07
23	Male	Natural	Between one and four pieces of chewing gum per month	2.24526e+07	2.48733e+07	2.52104e+07
69	Male	Natural	Less than one chewing gum per month	1.80979e+07	2.08383e+07	2.02403e+07
80	Male	Natural	Less than one chewing gum per month	1.82392e+07	2.10576e+07	2.13735e+07
49	Male	Natural	Less than one chewing gum per month	1.71064e+07	2.02691e+07	2.07983e+07
18	Male	Natural	More than four pieces of chewing gum per month	2.18619e+07	2.18308e+07	2.29044e+07
68	Male	Natural	Less than one chewing gum per month	1.81366e+07	1.98272e+07	1.91048e+07
21	Male	Natural	More than four pieces of chewing gum per month	2.28011e+07	2.40412e+07	2.38607e+07
21	Male	Natural	More than four pieces of chewing gum per month	2.27295e+07	2.4429e+07	2.42488e+07
78	Female	Artificial denture	Less than one chewing gum per month	1.7175e+07	1.70877e+07	1.68442e+07
26	Male	Natural	More than four pieces of chewing gum per month	2.44599e+07	2.41395e+07	2.43357e+07
18	Female	Natural	More than four pieces of chewing gum per month	2.34946e+07	2.26542e+07	2.26665e+07
25	Male	Natural	Less than one chewing gum per month	1.99701e+07	2.28774e+07	2.21947e+07
87	Female	Artificial denture	Less than one chewing gum per month	1.51125e+07	14929127	1.62593e+07
19	Male	Natural	Between one and four pieces of chewing gum per month	2.11624e+07	2.01773e+07	2.129e+07
23	Male	Natural	Between one and four pieces of chewing gum per month	2.21923e+07	2.79414e+07	2.33424e+07
19	Male	Natural	Between one and four pieces of chewing gum per month	2.05543e+07	2.33647e+07	2.30301e+07
26	Male	Natural	More than four pieces of chewing gum per month	2.58053e+07	2.76825e+07	2.50031e+07
57	Male	Artificial denture	Less than one chewing gum per month	1.71416e+07	1.81877e+07	1.88835e+07
46	Male	Natural	Between one and four pieces of chewing gum per month	2.13715e+07	2.18348e+07	2.25267e+07
38	Female	Natural	Less than one chewing gum per month	1.78332e+07	2.07741e+07	2.06149e+07
25	Male	Natural	Between one and four pieces of chewing gum per month	1.93028e+07	2.2947e+07	2.38621e+07
67	Female	Natural	Less than one chewing gum per month	1.96291e+07	2.08286e+07	2.28596e+07
51	Female	Natural	Less than one chewing gum per month	1.62616e+07	1.84251e+07	1.89421e+07
67	Female	Natural	Less than one chewing gum per month	1.70409e+07	1.83702e+07	1.79179e+07
19	Female	Natural	Between one and four pieces of chewing gum per month	2.2346e+07	2.35299e+07	2.20242e+07
81	Female	Natural	Less than one chewing gum per month	1.86442e+07	1.90696e+07	1.94121e+07
24	Female	Natural	More than four pieces of chewing gum per month	2.61096e+07	2.47778e+07	2.53307e+07
85	Male	Natural	Less than one chewing gum per month	1.5467e+07	1.69315e+07	1.74379e+07
20	Male	Natural	More than four pieces of chewing gum per month	2.50233e+07	2.48246e+07	2.52038e+07
50	Female	Artificial denture	Less than one chewing gum per month	1.93141e+07	1.89437e+07	1.76781e+07
23	Female	Natural	Between one and four pieces of chewing gum per month	2.08637e+07	2.09548e+07	2.11744e+07
61	Male	Natural	Less than one chewing gum per month	1.92444e+07	2.0429e+07	2.20898e+07
42	Male	Artificial denture	Less than one chewing gum per month	1.69286e+07	1.89099e+07	1.87291e+07
39	Female	Artificial denture	Between one and four pieces of chewing gum per month	1.90673e+07	1.98528e+07	1.92179e+07
26	Male	Natural	Less than one chewing gum per month	1.81682e+07	2.1351e+07	2.231e+07
80	Male	Natural	Less than one chewing gum per month	1.82107e+07	1.80436e+07	1.98447e+07
61	Male	Natural	Less than one chewing gum per month	1.98665e+07	2.16605e+07	2.29709e+07
24	Male	Natural	More than four pieces of chewing gum per month	2.33039e+07	2.30281e+07	2.32177e+07
21	Female	Natural	More than four pieces of chewing gum per month	2.49074e+07	2.4077e+07	2.38721e+07
85	Female	Natural	Less than one chewing gum per month	1.70548e+07	1.75599e+07	1.79525e+07
81	Male	Natural	Less than one chewing gum per month	1.80381e+07	1.66304e+07	1.47355e+07
85	Male	Artificial denture	Less than one chewing gum per month	1.66595e+07	1.7148e+07	1.74452e+07
67	Male	Artificial denture	Less than one chewing gum per month	1.9498e+07	1.85956e+07	1.77238e+07
62	Female	Artificial denture	Less than one chewing gum per month	1.7307e+07	1.75564e+07	1.85024e+07
46	Male	Natural	Less than one chewing gum per month	1.74916e+07	1.95376e+07	2.02035e+07
23	Female	Natural	More than four pieces of chewing gum per month	2.34023e+07	2.22323e+07	2.17686e+07
25	Female	Natural	Less than one chewing gum per month	2.01965e+07	2.30581e+07	2.41471e+07
73	Female	Artificial denture	Less than one chewing gum per month	1.66365e+07	1.76919e+07	1.82825e+07
26	Male	Natural	Less than one chewing gum per month	2.09625e+07	2.41187e+07	2.48842e+07
40	Female	Natural	More than four pieces of chewing gum per month	2.42689e+07	2.39229e+07	2.33857e+07
20	Male	Natural	More than four pieces of chewing gum per month	2.47299e+07	2.59959e+07	2.32072e+07
23	Female	Natural	More than four pieces of chewing gum per month	2.36075e+07	2.37915e+07	2.29016e+07
33	Male	Natural	Less than one chewing gum per month	1.89371e+07	1.95354e+07	2.04385e+07
40	Male	Natural	Less than one chewing gum per month	1.80967e+07	2.12331e+07	2.06686e+07
55	Female	Artificial denture	Less than one chewing gum per month	1.72442e+07	2.14348e+07	2.05629e+07
19	Female	Natural	Between one and four pieces of chewing gum per month	2.18261e+07	2.46391e+07	2.37546e+07
23	Female	Natural	Between one and four pieces of chewing gum per month	2.09456e+07	2.27118e+07	2.38027e+07
30	Female	Natural	More than four pieces of chewing gum per month	2.11275e+07	2.05619e+07	2.29974e+07
77	Male	Natural	Less than one chewing gum per month	1.90869e+07	1.79957e+07	1.93412e+07
24	Female	Natural	More than four pieces of chewing gum per month	2.24071e+07	2.43377e+07	2.38575e+07
20	Female	Natural	More than four pieces of chewing gum per month	2.28781e+07	2.39306e+07	2.25563e+07
81	Female	Artificial denture	Less than one chewing gum per month	1.62353e+07	1.75909e+07	1.70784e+07
49	Male	Natural	Between one and four pieces of chewing gum per month	2.14221e+07	2.00439e+07	2.088e+07
71	Female	Artificial denture	Less than one chewing gum per month	1.75449e+07	18365595	1.91187e+07
73	Female	Natural	Less than one chewing gum per month	1.70618e+07	1.63631e+07	1.73339e+07
28	Male	Natural	Between one and four pieces of chewing gum per month	1.97001e+07	2.13104e+07	2.16452e+07
46	Male	Natural	Less than one chewing gum per month	1.83811e+07	2.17735e+07	2.16587e+07
81	Male	Natural	Less than one chewing gum per month	1.5326e+07	1.75463e+07	1.78589e+07
89	Male	Artificial denture	Less than one chewing gum per month	1.58731e+07	1.71298e+07	1.72591e+07
69	Male	Artificial denture	Less than one chewing gum per month	1.66275e+07	1.78145e+07	1.72117e+07
56	Male	Artificial denture	Less than one chewing gum per month	1.66494e+07	1.58556e+07	1.74669e+07
61	Male	Natural	Less than one chewing gum per month	1.70233e+07	1.84518e+07	1.77545e+07
63	Female	Natural	Less than one chewing gum per month	1.87833e+07	2.05641e+07	2.23397e+07
87	Male	Artificial denture	Less than one chewing gum per month	1.77878e+07	1.92671e+07	1.93676e+07
70	Female	Artificial denture	Less than one chewing gum per month	1.82189e+07	1.80104e+07	1.9071e+07
60	Female	Artificial denture	Less than one chewing gum per month	1.92359e+07	1.8202e+07	1.84622e+07
65	Female	Natural	Less than one chewing gum per month	1.6874e+07	1.70871e+07	1.60484e+07
45	Male	Natural	More than four pieces of chewing gum per month	2.35722e+07	2.27814e+07	2.25357e+07
48	Male	Natural	More than four pieces of chewing gum per month	2.39116e+07	2.22307e+07	2.15391e+07
86	Male	Artificial denture	Less than one chewing gum per month	1.88194e+07	1.76453e+07	1.76987e+07
24	Male	Natural	Between one and four pieces of chewing gum per month	2.35969e+07	2.34787e+07	2.54765e+07
21	Female	Natural	Between one and four pieces of chewing gum per month	2.34465e+07	2.20782e+07	2.56822e+07
21	Male	Natural	Less than one chewing gum per month	2.13443e+07	2.23493e+07	2.26686e+07
24	Female	Natural	Less than one chewing gum per month	2.04576e+07	1.94765e+07	1.89757e+07
21	Female	Natural	Between one and four pieces of chewing gum per month	2.20921e+07	2.42978e+07	2.20559e+07
65	Male	Artificial denture	Less than one chewing gum per month	1.70772e+07	1.98104e+07	1.95803e+07
58	Female	Artificial denture	Less than one chewing gum per month	1.64076e+07	1.71129e+07	1.61238e+07
49	Male	Natural	Less than one chewing gum per month	1.83377e+07	2.23093e+07	2.22009e+07
53	Female	Natural	Between one and four pieces of chewing gum per month	1.98074e+07	2.06367e+07	2.05851e+07
80	Male	Artificial denture	Less than one chewing gum per month	1.67785e+07	1.55944e+07	1.52302e+07
18	Male	Natural	More than four pieces of chewing gum per month	2.17662e+07	2.30072e+07	2.25623e+07
53	Male	Natural	Less than one chewing gum per month	1.96604e+07	2.17342e+07	2.18042e+07
45	Female	Natural	Less than one chewing gum per month	1.87312e+07	1.80139e+07	1.89398e+07
34	Male	Natural	Less than one chewing gum per month	2.0498e+07	2.27429e+07	2.33772e+07
81	Female	Artificial denture	Less than one chewing gum per month	1.63817e+07	1.54146e+07	1.65069e+07
32	Female	Natural	Between one and four pieces of chewing gum per month	1.98212e+07	2.22905e+07	2.31654e+07
20	Male	Natural	Between one and four pieces of chewing gum per month	2.24005e+07	2.29202e+07	2.20908e+07
64	Male	Natural	Less than one chewing gum per month	1.55323e+07	1.93893e+07	1.94671e+07
65	Female	Natural	Less than one chewing gum per month	1.67349e+07	1.78397e+07	1.83823e+07
46	Male	Artificial denture	Between one and four pieces of chewing gum per month	1.97457e+07	2.00013e+07	2.07896e+07
59	Male	Natural	Less than one chewing gum per month	1.77269e+07	2.03497e+07	21020305
41	Female	Artificial denture	Less than one chewing gum per month	1.80149e+07	2.16983e+07	2.1746e+07
18	Female	Natural	More than four pieces of chewing gum per month	2.40676e+07	2.38487e+07	2.44749e+07
24	Female	Natural	Between one and four pieces of chewing gum per month	2.20813e+07	2.40722e+07	2.4373e+07
25	Male	Natural	More than four pieces of chewing gum per month	2.51378e+07	2.37703e+07	2.53931e+07
18	Female	Natural	More than four pieces of chewing gum per month	2.17441e+07	2.32082e+07	2.39862e+07
